# Supplementary material for: Cyclopentadienyl–Silsesquioxane Titanium Complexes in the Polymerizations of Styrene and L-Lactide
Source: Polymers (Basel). 2025 Oct 9;17(19):2715. doi: 10.3390/polym17192715 (PMC12526836; doi:10.3390/polym17192715)
Supplement: Supplementary file 1 [file polymers-17-02715-s001.zip]

Archive with 1 entries (1 files):
- polymers-3899963-supplementary.pdf
